# Supplementary material for: Anti-Atherogenic Actions of Pomegranate Polyphenol Punicalagin and Its Metabolites: In Vitro Effects on Vascular Cells and In Vivo Atheroprotection by Urolithin A via Anti-Inflammatory and Plaque-Stabilising Mechanisms
Source: Antioxidants (Basel). 2026 Apr 20;15(4):507. doi: 10.3390/antiox15040507 (PMC13113821; doi:10.3390/antiox15040507)
Supplement: Supplementary file 1 [file antioxidants-15-00507-s001.zip]

Archive with 1 entries (1 files):
- antioxidants-4213104-supplementary.pdf
